# Supplementary material for: Essential Oils from Neolamarckia cadamba: Methyl Salicylate-Rich Stem Bark Oil as a Multi-Functional Biopesticide with Insecticidal and Antifungal Efficacy
Source: Plants (Basel). 2025 Nov 28;14(23):3633. doi: 10.3390/plants14233633 (PMC12694520; doi:10.3390/plants14233633)
Supplement: Supplementary file 1 [file plants-14-03633-s001.zip]

Archive with 1 entries (1 files):
- plants-3960123-supplementary.pdf
